# Supplementary material for: Proof-of-Concept for the Analgesic Effect and Thermoregulatory Safety of Orally Administered Multi-Target Compound SZV 1287 in Mice: A Novel Drug Candidate for Neuropathic Pain
Source: Biomedicines. 2021 Jun 29;9(7):749. doi: 10.3390/biomedicines9070749 (PMC8301340; doi:10.3390/biomedicines9070749)
Supplement: Supplementary file 1 [file biomedicines-09-00749-s001.zip]

Archive with 1 entries (1 files):
- biomedicines-1217914-SI.pdf
